# Supplementary material for: Coupling Additive Manufacturing with Hot Melt Extrusion Technologies to Validate a Ventilator-Associated Pneumonia Mouse Model
Source: Pharmaceutics. 2021 May 21;13(6):772. doi: 10.3390/pharmaceutics13060772 (PMC8224298; doi:10.3390/pharmaceutics13060772)
Supplement: Supplementary file 1 [file pharmaceutics-13-00772-s001.zip]

Archive with 1 entries (1 files):
- pharmaceutics-1184682-supplementary.pdf
